# Supplementary material for: Dithiocarbamates as Effective Reversible Addition–Fragmentation Chain Transfer Agents for Controlled Radical Polymerization of 1-Vinyl-1,2,4-triazole
Source: Polymers (Basel). 2022 May 16;14(10):2029. doi: 10.3390/polym14102029 (PMC9147191; doi:10.3390/polym14102029)
Supplement: Supplementary file 1 [file polymers-14-02029-s001.zip]

Archive with 1 entries (1 files):
- polymers-1727651-supplementary.pdf
